# Supplementary material for: Identification of Subtype-Specific Three-Gene Signature for Prognostic Prediction in Diffuse Type Gastric Cancer
Source: Front Oncol. 2019 Nov 12;9:1243. doi: 10.3389/fonc.2019.01243 (PMC6869510; doi:10.3389/fonc.2019.01243)
Supplement: Supplementary file 1 [file Table_1.XLSX]

## Sheet: GSE62254_CLIN
Table S1 The detailed clinical data of dataset GSE62254
ID_REF	sex	age	Lauren	T	N	M	OS_e	OS (months)	liver	peritoneal_seeding	ascites	distant_lymph_node	bone
GSM1523727	M	67	intestinal	2	1	0	0	88.73	0	0	0	0	0
GSM1523728	F	68	intestinal	2	1	0	0	88.23	0	0	0	0	0
GSM1523729	F	42	diffuse	2	1	0	0	88.23	0	0	0	0	0
GSM1523744	M	69	diffuse	2	1	0	0	105.7	0	0	0	0	0
GSM1523745	M	68	diffuse	3	2	0	0	105.53	0	0	0	0	0
GSM1523748	F	68	diffuse	3	1	0	0	104.93	0	0	0	0	0
GSM1523765	F	52	diffuse	3	2	0	1	14.2	0	0	0	0	0
GSM1523768	M	52	intestinal	2	2	0	1	24.23	0	1	0	0	0
GSM1523769	F	71	diffuse	3	3	0	1	13.73	0	1	1	0	0
GSM1523771	F	62	diffuse	4	2	1	1	12.67	0	1	0	0	0
GSM1523772	F	58	diffuse	3	1	1	1	10.03	0	1	1	0	0
GSM1523773	F	75	diffuse	3	3	0	1	4.33	0	1	1	0	0
GSM1523774	M	56	intestinal	2	2	0	0	97.7	0	0	0	0	0
GSM1523775	F	77	diffuse	2	1	0	0	97.6	0	0	0	0	0
GSM1523776	M	48	diffuse	2	1	0	0	97.47	0	0	0	0	0
GSM1523777	M	60	intestinal	2	3	0	0	92.93	0	0	0	0	0
GSM1523778	F	56	diffuse	3	2	0	0	92.63	0	0	0	0	0
GSM1523779	F	77	diffuse	3	2	0	0	92.6	0	0	0	0	0
GSM1523780	F	84	intestinal	4	1	0	1	16.4	1	0	0	0	0
GSM1523781	F	37	intestinal	2	3	0	1	2.93	0	0	0	0	0
GSM1523782	M	63	intestinal	2	3	0	1	4.4	0	0	0	0	0
GSM1523783	F	55	diffuse	2	2	0	0	91.93	0	0	0	0	0
GSM1523784	F	44	diffuse	2	2	0	0	91.3	0	0	0	0	0
GSM1523786	F	44	diffuse	2	3	1	1	28.47	0	0	0	0	0
GSM1523787	F	57	intestinal	2	3	0	0	89.63	0	0	0	0	0
GSM1523788	F	42	diffuse	2	3	1	1	8.27	0	0	0	0	1
GSM1523789	M	69	diffuse	2	3	1	1	11.8	0	1	1	0	0
GSM1523790	M	62	intestinal	2	1	0	0	80.93	1	0	0	0	0
GSM1523791	M	60	intestinal	2	0	0	0	81.13	0	0	0	0	0
GSM1523792	M	55	intestinal	2	0	0	0	80.8	0	0	0	0	0
GSM1523793	F	82	diffuse	2	1	0	0	80.73	0	0	0	0	0
GSM1523794	M	67	diffuse	2	3	0	1	27	1	1	0	0	0
GSM1523795	M	70	intestinal	2	0	0	0	80.07	0	0	0	0	0
GSM1523796	M	53	intestinal	3	1	0	1	57.63	0	1	1	0	0
GSM1523797	M	63	intestinal	3	2	0	1	28.27	0	0	0	0	0
GSM1523799	M	81	intestinal	2	1	0	0	77.5	0	0	0	0	0
GSM1523800	M	73	intestinal	2	2	0	0	76.93	0	0	0	0	0
GSM1523802	F	70	intestinal	2	1	0	0	76.77	0	0	0	0	0
GSM1523804	F	37	diffuse	3	1	0	0	76.7	0	0	0	0	0
GSM1523806	M	68	intestinal	3	2	0	1	12.7	1	0	0	0	0
GSM1523807	F	70	intestinal	2	1	0	0	73.73	0	0	0	0	0
GSM1523808	M	56	diffuse	3	1	0	0	73.5	0	0	0	0	0
GSM1523809	M	77	intestinal	2	1	0	0	73.43	0	0	0	0	0
GSM1523810	M	66	intestinal	2	0	0	0	73.07	0	0	0	0	0
GSM1523811	F	80	intestinal	2	0	0	0	72.87	0	0	0	0	0
GSM1523812	M	62	diffuse	3	1	0	0	72.83	0	0	0	0	0
GSM1523813	M	70	diffuse	3	1	0	0	72.83	0	0	0	0	0
GSM1523814	M	68	intestinal	2	1	0	0	72.73	0	0	0	0	0
GSM1523816	M	66	intestinal	2	1	0	0	72.07	0	0	0	0	0
GSM1523817	M	73	diffuse	3	3	0	1	6.23	1	1	1	0	0
GSM1523818	F	66	diffuse	3	3	0	1	9.83	0	1	0	1	1
GSM1523819	F	77	intestinal	4	1	0	1	10.1	0	0	0	0	0
GSM1523821	M	64	intestinal	4	1	0	0	71.1	0	0	0	0	0
GSM1523822	M	66	intestinal	2	0	0	0	70.97	0	0	0	0	0
GSM1523823	F	64	intestinal	2	2	0	0	70.9	0	0	0	0	0
GSM1523824	M	64	intestinal	2	1	0	0	70.67	0	0	0	0	0
GSM1523825	M	69	intestinal	3	2	0	1	4	0	0	0	0	0
GSM1523826	M	74	intestinal	3	1	0	1	2.7	0	0	0	0	0
GSM1523827	F	36	diffuse	3	1	0	0	70.03	0	0	0	0	0
GSM1523828	M	72	intestinal	3	3	0	1	5.87	0	0	0	0	0
GSM1523829	M	68	intestinal	2	0	0	0	69.83	0	0	0	0	0
GSM1523830	M	59	intestinal	2	1	0	1	53.43	1	0	0	0	0
GSM1523831	M	68	diffuse	2	1	1	1	30.9	1	1	1	0	0
GSM1523832	M	62	intestinal	2	2	0	1	17.67	1	0	0	0	0
GSM1523833	M	65	diffuse	3	3	0	1	8.87	0	1	1	0	0
GSM1523834	F	66	diffuse	3	1	0	1	44.57	0	1	0	0	0
GSM1523835	M	54	intestinal	2	1	0	0	69.3	0	0	0	0	0
GSM1523836	M	56	intestinal	3	1	0	0	69.23	0	0	0	0	0
GSM1523838	M	65	intestinal	3	2	0	1	10.33	0	0	0	0	0
GSM1523839	M	57	diffuse	3	2	0	0	69.13	0	0	0	0	0
GSM1523840	M	78	diffuse	2	1	0	1	22.83	1	0	0	0	0
GSM1523842	M	70	diffuse	2	1	0	1	48.73	0	0	0	0	0
GSM1523843	F	65	diffuse	4	2	1	1	25.87	0	0	0	0	0
GSM1523844	M	54	intestinal	3	2	0	0	68.9	0	0	0	0	0
GSM1523845	F	77	diffuse	3	3	0	1	9.67	0	0	0	0	0
GSM1523846	M	63	diffuse	2	2	0	0	68.37	0	0	0	0	0
GSM1523847	F	31	intestinal	2	1	0	0	68.13	0	0	0	0	0
GSM1523848	M	68	diffuse	3	1	0	0	68.13	0	0	0	0	0
GSM1523849	M	65	intestinal	3	1	0	1	28.03	1	0	0	0	0
GSM1523850	M	38	diffuse	4	2	0	1	36.4	0	1	1	0	0
GSM1523851	F	77	intestinal	2	0	0	0	67.23	0	0	0	0	0
GSM1523852	M	55	intestinal	3	1	0	1	31	0	0	0	0	0
GSM1523853	M	68	intestinal	2	0	0	0	66.73	0	0	0	0	0
GSM1523854	M	69	diffuse	2	1	0	0	66.73	0	0	0	0	0
GSM1523855	M	77	intestinal	2	2	0	1	21.93	1	0	0	0	0
GSM1523856	F	51	diffuse	2	1	0	0	66.2	0	0	0	0	0
GSM1523857	F	75	intestinal	3	2	0	1	14.43	1	0	0	0	0
GSM1523858	F	42	diffuse	2	0	0	1	17.1	0	1	0	0	0
GSM1523859	M	67	intestinal	2	1	0	0	53.13	0	0	0	0	0
GSM1523861	M	64	intestinal	2	0	0	0	64.8	0	0	0	0	0
GSM1523862	M	41	diffuse	3	3	0	1	21	0	1	1	0	0
GSM1523864	M	52	intestinal	2	0	0	0	63.97	0	0	0	0	0
GSM1523865	M	70	intestinal	2	1	0	0	63.7	0	0	0	0	0
GSM1523866	F	86	intestinal	3	2	1	1	4.37	0	0	0	0	0
GSM1523867	M	54	intestinal	2	2	0	1	33.27	0	0	0	0	0
GSM1523869	F	67	diffuse	2	1	0	0	62.53	0	0	0	0	0
GSM1523870	M	75	intestinal	2	1	0	0	62.47	0	0	0	0	0
GSM1523871	F	70	intestinal	2	1	0	0	62.37	0	0	0	0	0
GSM1523872	F	61	diffuse	4	3	1	1	15.03	0	1	0	0	0
GSM1523873	M	57	diffuse	2	2	1	1	24.03	1	0	0	0	0
GSM1523874	F	72	intestinal	2	0	0	0	62.1	0	0	0	0	0
GSM1523875	M	79	intestinal	2	1	0	1	8.47	1	0	0	0	0
GSM1523876	M	76	intestinal	2	0	0	0	61.9	0	0	0	0	0
GSM1523877	M	65	intestinal	2	2	0	1	13.1	0	0	0	0	0
GSM1523878	M	56	intestinal	2	1	0	0	61.87	0	0	0	0	0
GSM1523879	M	63	intestinal	3	3	0	0	61.17	0	0	0	0	0
GSM1523880	F	54	diffuse	2	0	0	0	60.97	0	0	0	0	0
GSM1523881	M	74	intestinal	2	2	0	1	14.9	1	0	0	0	0
GSM1523882	M	36	diffuse	2	2	0	0	60.7	0	0	0	0	0
GSM1523883	M	77	diffuse	2	1	0	1	39.53	0	0	0	0	0
GSM1523884	M	50	diffuse	3	1	0	0	60.43	0	0	0	0	0
GSM1523885	F	53	diffuse	2	0	0	0	60.23	0	0	0	0	0
GSM1523886	M	49	diffuse	3	3	0	1	5.6	0	0	1	0	0
GSM1523887	M	46	diffuse	2	0	0	0	60.2	0	0	0	0	0
GSM1523888	M	52	intestinal	2	0	0	0	59.9	0	0	0	0	0
GSM1523889	M	74	intestinal	2	0	0	0	59.67	0	0	0	0	0
GSM1523890	F	33	diffuse	3	2	0	0	59.57	0	1	0	0	0
GSM1523891	F	53	intestinal	2	0	0	0	59.57	0	0	0	0	0
GSM1523892	M	59	intestinal	2	0	0	0	59.47	0	0	0	0	0
GSM1523893	M	74	intestinal	2	0	0	1	20.1	1	0	0	0	0
GSM1523894	M	56	intestinal	2	0	0	1	35.77	1	0	0	0	0
GSM1523895	M	66	intestinal	2	0	0	0	59.03	0	0	0	0	0
GSM1523896	M	51	intestinal	2	1	0	1	28.03	0	1	1	0	0
GSM1523897	F	78	intestinal	2	0	0	0	58.87	0	0	0	0	0
GSM1523898	M	60	intestinal	2	0	0	0	58.83	0	0	0	0	0
GSM1523899	F	60	intestinal	2	1	0	0	58.07	0	0	0	0	0
GSM1523901	F	65	intestinal	2	0	0	0	57.47	0	0	0	0	0
GSM1523903	M	60	intestinal	4	0	0	1	39.8	0	0	0	0	0
GSM1523904	M	56	intestinal	2	3	0	0	55.37	0	0	0	1	1
GSM1523905	M	66	diffuse	2	1	0	0	55.3	0	0	0	0	0
GSM1523906	M	53	diffuse	2	0	0	0	55.3	0	0	0	0	0
GSM1523908	F	44	diffuse	4	3	0	0	55.07	0	0	0	0	0
GSM1523909	M	74	diffuse	2	1	0	0	54.53	0	0	0	0	0
GSM1523910	M	53	diffuse	3	1	0	0	54.33	0	0	0	0	0
GSM1523911	F	72	intestinal	3	3	0	1	21.83	1	1	0	0	0
GSM1523918	M	62	diffuse	3	2	0	1	28.13	1	1	1	0	0
GSM1523919	M	64	intestinal	4	1	0	0	84.1	0	0	0	0	0
GSM1523920	M	44	intestinal	3	0	0	1	9.33	0	1	1	0	0
GSM1523921	M	42	diffuse	2	1	0	0	83.3	0	0	0	0	0
GSM1523922	M	65	intestinal	2	1	0	1	23.6	1	0	0	0	0
GSM1523923	M	59	diffuse	2	1	0	1	26.4	0	0	1	1	0
GSM1523924	M	52	diffuse	2	1	0	0	82.2	0	0	0	0	0
GSM1523925	F	59	diffuse	2	1	0	1	6.3	1	0	0	0	0
GSM1523926	M	69	intestinal	1	1	0	0	69.03	0	0	0	0	0
GSM1523927	M	46	diffuse	2	1	0	0	80.77	0	0	0	0	0
GSM1523929	F	67	intestinal	2	2	0	0	88.33	0	0	0	0	0
GSM1523930	M	51	intestinal	2	1	0	0	78.53	0	0	0	0	0
GSM1523931	F	61	diffuse	2	1	0	0	77.6	0	0	0	0	0
GSM1523932	F	66	intestinal	2	1	0	1	12.67	0	0	0	0	0
GSM1523933	M	74	diffuse	2	1	0	0	75.27	0	0	0	0	0
GSM1523934	M	70	intestinal	3	3	0	1	12.8	0	1	0	0	0
GSM1523935	M	64	diffuse	3	0	0	0	87.4	0	0	0	0	0
GSM1523936	M	70	diffuse	2	1	0	1	17.57	0	1	1	0	0
GSM1523937	M	81	intestinal	2	1	0	1	19.67	0	0	0	0	0
GSM1523938	F	53	diffuse	3	3	0	1	5.77	0	1	1	0	0
GSM1523939	F	28	diffuse	3	3	0	1	11.23	0	1	1	0	0
GSM1523940	M	69	intestinal	3	3	0	1	20.03	0	0	0	0	0
GSM1523941	M	70	diffuse	2	3	0	1	4.53	0	0	0	0	0
GSM1523942	M	70	intestinal	1	2	0	0	70.27	0	0	0	0	0
GSM1523943	F	72	diffuse	3	2	1	1	5.53	0	1	1	0	0
GSM1523944	M	71	diffuse	2	2	0	0	69.63	0	0	0	0	0
GSM1523945	M	53	diffuse	4	3	0	1	17.53	0	1	1	0	0
GSM1523946	M	50	intestinal	2	2	0	0	68.93	0	0	0	0	0
GSM1523947	F	74	intestinal	3	0	0	0	68.43	0	0	0	0	0
GSM1523948	M	52	diffuse	3	3	0	1	27.47	0	1	1	0	0
GSM1523949	F	51	diffuse	3	2	1	1	10.1	0	1	1	0	0
GSM1523950	M	57	intestinal	2	3	0	0	68.2	0	0	0	0	0
GSM1523951	M	66	diffuse	4	2	1	1	53.03	0	0	1	0	0
GSM1523952	F	54	diffuse	2	1	0	0	100.87	0	0	0	0	0
GSM1523953	M	70	diffuse	2	2	0	0	84.77	0	0	0	0	0
GSM1523954	M	62	diffuse	2	1	0	0	100.87	0	0	0	0	0
GSM1523957	F	37	intestinal	2	1	0	0	100.63	0	0	0	0	0
GSM1523958	M	56	diffuse	2	1	0	0	100.23	0	0	0	0	0
GSM1523959	M	54	intestinal	2	3	0	1	17.43	0	0	0	0	0
GSM1523960	F	70	intestinal	2	1	0	0	99	0	0	0	0	0
GSM1523961	M	63	intestinal	2	1	0	1	9.5	0	0	0	0	0
GSM1523962	M	48	diffuse	3	2	0	1	20.13	0	1	1	0	0
GSM1523963	F	69	intestinal	2	1	0	1	45.77	0	0	0	0	0
GSM1523964	M	61	intestinal	2	1	0	0	98.53	0	0	0	0	0
GSM1523965	M	52	diffuse	3	3	0	1	11.47	0	1	0	0	0
GSM1523966	M	35	diffuse	2	3	0	1	51.8	0	0	0	0	0
GSM1523967	M	52	diffuse	2	2	0	0	98.47	0	0	0	0	0
GSM1523968	F	44	diffuse	3	0	1	1	45.17	0	1	1	0	0
GSM1523969	M	69	diffuse	3	1	0	1	17.9	0	0	0	0	0
GSM1523971	F	45	diffuse	3	1	0	1	13.3	0	1	1	0	0
GSM1523973	M	62	diffuse	2	2	0	0	87.27	0	0	0	0	0
GSM1523974	M	61	intestinal	2	1	0	0	98.23	0	0	0	0	0
GSM1523975	M	67	diffuse	3	1	0	1	7.2	0	1	1	0	0
GSM1523977	M	63	diffuse	2	1	0	1	1	0	0	0	0	0
GSM1523978	F	67	diffuse	2	3	0	1	16.23	0	0	0	0	1
GSM1523979	M	78	intestinal	3	2	0	1	9.43	1	0	0	0	0
GSM1523981	M	51	diffuse	2	1	0	0	97.2	0	0	0	0	0
GSM1523983	M	61	diffuse	2	2	0	1	10.1	0	0	0	0	0
GSM1523984	M	57	diffuse	2	1	0	0	96.97	0	0	0	0	0
GSM1523986	M	72	diffuse	3	2	0	0	86.8	0	0	1	0	0
GSM1523987	F	30	diffuse	3	2	0	1	18.27	0	1	1	0	0
GSM1523989	M	46	intestinal	3	3	0	0	86.7	0	0	0	0	0
GSM1523990	M	40	diffuse	2	2	0	1	14.17	1	0	0	0	0
GSM1523991	F	63	intestinal	2	1	0	0	95.2	0	0	0	0	0
GSM1523992	F	70	diffuse	3	3	0	1	20.13	1	0	1	0	0
GSM1523994	M	63	intestinal	2	2	0	0	86.37	0	0	0	0	0
GSM1523996	F	75	diffuse	2	1	0	1	35.2	0	1	1	0	0
GSM1523997	F	72	diffuse	4	3	0	1	25.2	0	0	0	0	0
GSM1523998	M	59	intestinal	2	2	0	1	21.23	1	1	1	0	1
GSM1523999	M	66	intestinal	2	1	0	0	93.87	0	0	0	0	0
GSM1524000	F	69	diffuse	3	2	0	0	93.87	0	0	0	0	0
GSM1524001	M	58	intestinal	2	1	0	0	93.63	0	0	0	0	0
GSM1524003	F	60	intestinal	2	2	0	0	85.93	0	0	0	0	0
GSM1524004	M	58	diffuse	4	3	1	1	5.93	0	1	1	0	1
GSM1524005	M	71	intestinal	2	3	1	1	9.47	0	0	0	0	0
GSM1524006	F	41	diffuse	2	2	0	1	26.27	0	1	1	0	0
GSM1524007	F	48	diffuse	3	1	1	1	10.37	0	0	0	0	0
GSM1524008	M	39	diffuse	3	3	0	1	10.83	0	1	1	0	0
GSM1524009	F	60	diffuse	2	2	0	1	65	0	1	0	0	0
GSM1524010	F	73	diffuse	2	2	0	1	19.7	0	1	1	0	0
GSM1524011	F	63	intestinal	2	1	0	0	90.2	0	0	0	0	0
GSM1524012	M	64	diffuse	3	1	0	0	85.23	0	0	0	0	0
GSM1524013	M	63	intestinal	2	1	0	0	89.9	0	0	0	0	0
GSM1524014	F	66	intestinal	4	3	1	1	11.33	0	1	1	0	0
GSM1524016	M	24	diffuse	3	3	1	1	27.8	0	1	1	0	1
GSM1524017	M	67	intestinal	2	2	0	0	85.03	0	0	0	0	0
GSM1524019	M	70	diffuse	3	3	0	1	8.33	0	1	1	0	0
GSM1524020	M	51	intestinal	2	2	0	0	84.3	0	0	0	0	0
GSM1524021	F	56	diffuse	3	1	0	1	12.93	0	0	0	0	0
GSM1524022	F	65	diffuse	3	3	0	1	8.03	0	0	0	0	0
GSM1524023	F	77	intestinal	4	2	0	0	83.83	0	0	0	0	0
GSM1524024	M	61	diffuse	3	2	0	1	89.43	0	0	1	0	0
GSM1524026	F	52	diffuse	3	1	0	0	83.6	0	0	0	0	0
GSM1524027	M	61	diffuse	3	2	0	1	59.7	0	0	0	0	0
GSM1524028	M	72	intestinal	2	2	0	1	47.7	0	0	0	0	0
GSM1524029	F	50	diffuse	4	3	0	1	31.1	0	1	1	0	0
GSM1524030	F	46	diffuse	3	1	0	1	31.33	0	1	0	0	0
GSM1524031	M	55	intestinal	2	3	0	0	82	1	1	0	0	0
GSM1524032	F	70	intestinal	4	1	0	1	77.2	0	0	0	0	0
GSM1524033	F	67	intestinal	2	2	1	0	80.83	0	0	0	0	0
GSM1524034	M	65	intestinal	3	1	0	1	44.07	0	0	0	0	0
GSM1524036	M	70	intestinal	3	1	0	0	79.93	0	0	0	0	0
GSM1524037	M	72	intestinal	3	2	0	1	23.43	1	0	0	0	0
GSM1524038	M	74	diffuse	2	3	1	1	8.63	1	0	0	0	0
GSM1524039	M	72	diffuse	3	2	0	1	12.07	0	0	0	0	0
GSM1524040	F	55	diffuse	3	3	0	1	36.17	0	0	1	0	0
GSM1524041	M	56	intestinal	2	3	1	0	77.33	0	0	0	0	0
GSM1524042	F	62	diffuse	2	2	0	1	10.83	1	1	1	0	0
GSM1524043	M	60	diffuse	2	2	1	1	16.83	0	1	0	0	0
GSM1524044	M	80	intestinal	2	1	1	1	22.87	1	0	0	0	0
GSM1524045	M	33	intestinal	2	1	0	0	89.13	0	0	0	0	0
GSM1524046	F	59	diffuse	2	1	0	0	88.03	0	0	0	0	0
GSM1524047	M	74	diffuse	2	1	0	0	69.87	0	0	0	0	0
GSM1524048	M	67	intestinal	2	1	0	1	46.8	0	0	0	0	0
GSM1524049	M	62	intestinal	2	1	0	0	87.8	0	0	0	0	0
GSM1524050	M	66	intestinal	2	1	0	1	57.13	0	0	1	0	0
GSM1524051	F	51	diffuse	2	1	0	0	87.27	0	0	0	0	0
GSM1524052	M	74	diffuse	2	1	0	1	13.17	0	0	0	0	0
GSM1524053	M	61	intestinal	2	1	0	0	86.93	0	0	0	0	0
GSM1524054	M	72	intestinal	2	1	0	0	86.57	0	0	0	0	0
GSM1524055	M	54	intestinal	2	1	0	1	37.93	1	0	0	0	0
GSM1524056	M	71	intestinal	2	1	0	1	14.17	1	0	0	0	0
GSM1524057	M	80	intestinal	4	0	0	1	15.93	0	1	0	0	0
GSM1524058	F	56	intestinal	2	1	0	0	85.47	0	0	0	0	0
GSM1524059	M	58	diffuse	3	0	0	0	85.2	0	0	0	0	0
GSM1524060	M	56	intestinal	2	1	0	0	84.83	0	0	0	0	0
GSM1524061	M	77	intestinal	2	1	0	0	84.6	0	0	0	0	0
GSM1524062	F	40	diffuse	3	1	0	1	70.2	0	1	0	0	0
GSM1524068	F	71	intestinal	2	1	0	0	92.87	0	0	0	0	0
GSM1524070	M	58	intestinal	2	1	0	0	91.63	0	0	0	0	0
GSM1524071	M	60	intestinal	4	1	0	0	90.77	0	0	0	0	0
