# Supplementary material for: Identification of Subtype-Specific Three-Gene Signature for Prognostic Prediction in Diffuse Type Gastric Cancer
Source: Front Oncol. 2019 Nov 12;9:1243. doi: 10.3389/fonc.2019.01243 (PMC6869510; doi:10.3389/fonc.2019.01243)
Supplement: Supplementary file 2 [file Table_2.XLSX]

## Sheet: Table S2
Table S2 Prognosis-related candidate genes picked out from DEGs in diffuse type
Gene	B	HR	Lower .95	Upper .95	P
ABCA8	0.11952	1.12696	1.0041	1.26485	0.0424212	*
ADH1B	0.111794	1.11828	1.00837	1.24018	0.0341893	*
OGN	0.090895	1.09515	1.01099	1.18633	0.0258964	*
C2orf40	0.153694	1.16613	1.07881	1.26053	<0.001	***
COL14A1	0.244033	1.27639	1.11303	1.46372	<0.001	***
PLN	0.222397	1.24907	1.1155	1.39863	<0.001	***
MIR100HG	0.210316	1.23407	1.0936	1.39257	<0.001	***
ANK2	0.146312	1.15756	1.0147	1.32053	0.0294725	*
PRUNE2	0.188344	1.20725	1.06782	1.36488	0.00262978	**
CHRDL1	0.172986	1.18885	1.07575	1.31384	<0.001	***
C7	0.175996	1.19243	1.0889	1.30581	<0.001	***
TMEM100	0.193077	1.21298	1.06061	1.38724	0.00481624	**
FHL1	0.272449	1.31318	1.13399	1.52068	<0.001	***
KCNMA1	0.226495	1.2542	1.10934	1.41797	<0.001	***
LINC01279	0.138884	1.14899	1.02841	1.28371	0.0140787	*
MAMDC2	0.162934	1.17696	1.05152	1.31736	0.0046027	**
FABP4	0.191299	1.21082	1.0579	1.38585	0.00548679	**
SCN7A	0.188545	1.20749	1.09088	1.33657	<0.001	***
TCEAL7	0.304974	1.35659	1.16002	1.58647	<0.001	***
CCDC80	0.154871	1.16751	1.02647	1.32792	0.0183851	*
EPHA7	0.21424	1.23892	1.08652	1.41269	0.00137861	**
AOC3	0.297109	1.34596	1.15847	1.5638	<0.001	***
EFEMP1	0.247381	1.28067	1.09549	1.49715	0.00190642	**
THBS4	0.175534	1.19188	1.06696	1.33143	0.00188849	**
SETBP1	0.262711	1.30045	1.09823	1.5399	0.00231448	**
CFH	0.191715	1.21133	1.0017	1.46482	0.0479887	*
CPED1	0.253615	1.28868	1.10016	1.50949	0.00167284	**
DCLK1	0.216432	1.24164	1.09004	1.41431	0.00112308	**
C1QTNF7	0.215299	1.24023	1.10213	1.39564	<0.001	***
CCL11	-0.137842	0.871236	0.763683	0.993936	0.0403209	*
NEXN	0.237587	1.26819	1.09919	1.46316	0.00112943	**
CAVIN2	0.323095	1.3814	1.14999	1.65937	<0.001	***
ITGA8	0.203712	1.22594	1.05779	1.42083	0.00680139	**
FBLN1	0.186341	1.20483	1.04393	1.39054	0.0108419	*
PDE1A	0.233467	1.26297	1.06226	1.50161	0.00819566	**
TNFRSF17	-0.134644	0.874027	0.773606	0.987483	0.0305999	*
DNM3OS	0.22149	1.24794	1.049	1.4846	0.0124232	*
RCAN2	0.302151	1.35277	1.15013	1.5911	<0.001	***
CX3CR1	0.254514	1.28983	1.09133	1.52445	0.00283639	**
EPHA3	0.25597	1.29171	1.10908	1.50442	<0.001	***
IGHM	-0.149056	0.861521	0.766046	0.968894	0.012873	*
RUNX1T1	0.177352	1.19405	1.03036	1.38375	0.018397	*
JAM2	0.293163	1.34066	1.08194	1.66125	0.0073643	**
SRPX	0.17204	1.18773	1.03015	1.3694	0.0178368	*
CXCL12	0.2086	1.23195	1.04398	1.45377	0.0135292	*
SPON1	0.213519	1.23803	1.03411	1.48216	0.0200603	*
SPARCL1	0.391094	1.4786	1.17751	1.85668	<0.001	***
SERPINF1	0.300728	1.35084	1.08316	1.68468	0.00760976	**
SFRP2	0.117116	1.12425	1.01638	1.24357	0.0228645	*
ITGA9	0.327972	1.38815	1.16024	1.66083	<0.001	***
CHRDL2	0.17666	1.19323	1.02088	1.39467	0.026446	*
DDR2	0.286895	1.33228	1.11935	1.58573	0.001243	**
GUCY1A1	0.20181	1.22362	1.02458	1.46131	0.0258768	*
ZFPM2	0.198405	1.21946	1.06344	1.39836	0.00450265	**
RBMS3	0.311874	1.36598	1.12891	1.65285	0.00134308	**
GPM6B	0.172386	1.18814	1.0562	1.33656	0.00410009	**
FAM129A	0.222919	1.24972	1.05122	1.4857	0.0115373	*
PDLIM3	0.300677	1.35077	1.14977	1.58692	<0.001	***
PTN	0.353474	1.42401	1.18067	1.71749	<0.001	***
NAP1L3	0.247523	1.28085	1.11565	1.47051	<0.001	***
CPE	0.249413	1.28327	1.12122	1.46875	<0.001	***
KIT	0.236739	1.26711	1.03789	1.54695	0.0200567	*
GPRASP1	0.290375	1.33693	1.15361	1.54938	<0.001	***
SSBP2	0.337391	1.40129	1.10332	1.77973	0.0056743	**
AKAP12	0.299121	1.34867	1.14994	1.58175	<0.001	***
CNTN4	0.280398	1.32366	1.10071	1.59176	0.00288628	**
PTGIS	0.199126	1.22034	1.05418	1.41269	0.00766538	**
HTR2B	0.16187	1.17571	1.04272	1.32566	0.00821834	**
MRGPRF	0.25098	1.28528	1.11689	1.47906	<0.001	***
FNBP1	0.326901	1.38666	1.08623	1.7702	0.00869419	**
COL8A1	0.19275	1.21258	1.05073	1.39936	0.00836505	**
KCNJ8	0.404954	1.49923	1.19141	1.88659	<0.001	***
C14orf132	0.201544	1.22329	1.06613	1.40362	0.0040711	**
SYNE1	0.346784	1.41451	1.11651	1.79205	0.00406607	**
SMOC2	0.193788	1.21384	1.07223	1.37415	0.00219903	**
CNRIP1	0.352862	1.42313	1.10601	1.83119	0.00608219	**
SMAD9	0.185021	1.20324	1.04902	1.38014	0.00819872	**
COLEC12	0.257536	1.29374	1.08009	1.54965	0.00516411	**
GUCY1B1	0.381692	1.46476	1.18773	1.80641	<0.001	***
ATP8B2	0.40699	1.50229	1.17272	1.92447	0.00127796	**
CCDC69	0.275814	1.3176	1.06136	1.63571	0.0124312	*
RORA	0.516322	1.67585	1.26193	2.22554	<0.001	***
EBF1	0.331997	1.39375	1.12849	1.72136	0.00205517	**
PRIMA1	0.242741	1.27474	1.10975	1.46426	<0.001	***
DPYSL3	0.293054	1.34052	1.14249	1.57286	<0.001	***
NDN	0.385998	1.47108	1.20498	1.79594	<0.001	***
BICC1	0.269032	1.3087	1.07764	1.5893	0.00664023	**
MEF2C	0.415195	1.51467	1.12205	2.04466	0.00668278	**
SCN4B	0.302728	1.35355	1.11457	1.64376	0.00225563	**
IGLV1-44	-0.244541	0.783064	0.672671	0.911573	0.0016098	**
MEOX2	0.160268	1.17383	1.04379	1.32006	0.00746428	**
HACD4	0.287966	1.33371	1.01758	1.74806	0.0369605	*
HPGDS	0.256104	1.29189	1.02783	1.62379	0.0281483	*
KCNT2	0.228959	1.25729	1.0258	1.54102	0.0274315	*
GPR155	0.27617	1.31807	1.12801	1.54016	<0.001	***
FAM13C	0.274647	1.31607	1.07311	1.61403	0.00834976	**
ASPN	0.181542	1.19906	1.02119	1.40792	0.0266975	*
COL4A5	0.320016	1.37715	1.16351	1.63001	<0.001	***
PDZRN4	0.189762	1.20896	1.09721	1.33209	<0.001	***
DIXDC1	0.331509	1.39307	1.15985	1.67318	<0.001	***
MFAP4	0.27393	1.31512	1.04871	1.64921	0.0177018	*
LMO3	0.217677	1.24318	1.08271	1.42745	0.00202268	**
ZMAT1	0.302998	1.35391	1.11287	1.64716	0.00245326	**
FOXF1	0.354121	1.42493	1.1468	1.77051	0.0013919	**
TMEM47	0.336729	1.40036	1.16696	1.68044	<0.001	***
A2M	0.545529	1.72552	1.25071	2.38059	<0.001	***
CLDN11	0.277971	1.32045	1.10739	1.5745	0.00196067	**
ECM2	0.316144	1.37183	1.10872	1.69737	0.00361528	**
TNC	0.213347	1.23781	1.06215	1.44252	0.00629218	**
LOC728392	0.427823	1.53392	1.22179	1.92577	<0.001	***
ASB2	0.344401	1.41114	1.18518	1.6802	<0.001	***
RGS5	0.422773	1.52619	1.16989	1.99099	0.00182848	**
RNF150	0.294348	1.34225	1.13781	1.58342	<0.001	***
LINC01140	0.312134	1.36634	1.15133	1.6215	<0.001	***
ITPR1	0.51532	1.67417	1.21968	2.29803	0.0014284	**
SYNC	0.21952	1.24548	1.09811	1.41262	<0.001	***
MAGI2-AS3	0.247968	1.28142	1.03409	1.5879	0.0234302	*
IGHD	-0.210117	0.810489	0.692178	0.949022	0.00905753	**
CLU	0.260213	1.29721	1.09436	1.53765	0.00270603	**
PLAC9	0.329781	1.39066	1.17451	1.6466	<0.001	***
RIMS1	0.264937	1.30335	1.08519	1.56536	0.00458603	**
JCHAIN	-0.180625	0.834748	0.73519	0.947788	0.00531112	**
FOXP2	0.250076	1.28412	1.11562	1.47807	<0.001	***
C1S	0.300522	1.35056	1.04246	1.74973	0.0229227	*
FBLN5	0.330001	1.39097	1.13562	1.70373	0.00142782	**
ITGBL1	0.181512	1.19903	1.05742	1.35961	0.0046467	**
TMTC1	0.312377	1.36667	1.11981	1.66796	0.00211778	**
RAI2	0.222495	1.24919	1.04578	1.49216	0.0141412	*
WFDC1	0.349551	1.41843	1.16338	1.7294	<0.001	***
COL4A6	0.191924	1.21158	1.01933	1.44009	0.0294724	*
GNG2	0.408822	1.50504	1.08109	2.09526	0.0154419	*
SERPING1	0.30561	1.35745	1.0659	1.72876	0.0132398	*
SERPINE2	0.318715	1.37536	1.09377	1.72945	0.00639581	**
CAV1	0.45397	1.57455	1.25211	1.98003	<0.001	***
ERG	0.479974	1.61603	1.26048	2.07188	<0.001	***
PLA2G4C	0.371484	1.44988	1.1314	1.85802	0.00332951	**
TENT5C	-0.264674	0.767456	0.610724	0.964411	0.023154	*
SBSPON	0.193333	1.21329	1.07323	1.37163	0.00200744	**
TLR8	-0.228477	0.795744	0.657825	0.96258	0.0186387	*
DMD	0.284094	1.32856	1.13225	1.5589	<0.001	***
P2RY12	0.202025	1.22388	1.00228	1.49448	0.0474489	*
MZB1	-0.25246	0.776888	0.647677	0.931875	0.00652429	**
PRKACB	0.272921	1.3138	1.00846	1.71158	0.0431366	*
C1R	0.344278	1.41097	1.09256	1.82217	0.00833021	**
BNC2	0.215341	1.24028	1.02866	1.49544	0.0240678	*
TIMP3	0.269025	1.30869	1.07431	1.5942	0.00754284	**
RGS4	0.233133	1.26255	1.09561	1.45493	0.00127392	**
SGCD	0.259815	1.29669	1.05827	1.58883	0.0122012	*
CRISPLD1	0.238132	1.26888	1.10283	1.45993	<0.001	***
FRY	0.327242	1.38714	1.0963	1.75513	0.00641435	**
GNB4	0.494134	1.63908	1.2085	2.22307	0.0014835	**
MN1	0.251541	1.28601	1.1012	1.50183	0.00148378	**
KLF12	0.39366	1.4824	1.1164	1.96838	0.00650669	**
OMD	0.207875	1.23106	1.0927	1.38693	<0.001	***
NR4A3	0.335367	1.39845	1.13875	1.71739	0.00137647	**
CD200	0.28631	1.3315	1.03494	1.71305	0.0259382	*
PDE7B	0.282925	1.32701	1.03025	1.70924	0.0284714	*
TUSC3	0.333545	1.39591	1.16117	1.6781	<0.001	***
FBN1	0.29939	1.34904	1.08282	1.6807	0.00759863	**
CSRP2	0.265918	1.30463	1.02045	1.66794	0.0338804	*
FAT4	0.282248	1.32611	1.04472	1.68329	0.0203706	*
LOC101929272	-0.250638	0.778304	0.63106	0.959905	0.0191599	*
LRCH2	0.388046	1.4741	1.21098	1.79438	<0.001	***
AKT3	0.372617	1.45153	1.17546	1.79243	<0.001	***
TCF4	0.373632	1.453	1.08095	1.95312	0.0132968	*
PDK4	0.242915	1.27496	1.07069	1.5182	0.00639815	**
PDE5A	0.230147	1.25878	1.01831	1.55605	0.0333604	*
FILIP1L	0.441039	1.55432	1.17697	2.05266	0.00188142	**
GREM2	0.192963	1.21284	1.01125	1.45461	0.037472	*
RFTN1	0.324713	1.38363	1.02228	1.87271	0.0354932	*
NBEA	0.252613	1.28739	1.11155	1.49103	<0.001	***
NCAM1	0.203345	1.2255	1.00266	1.49785	0.0470413	*
MPPED2	0.184903	1.2031	1.06051	1.36487	0.00406946	**
DPT	0.224133	1.25124	1.07191	1.46057	0.00451428	**
IGLJ3	-0.219663	0.80279	0.686864	0.93828	0.00576973	**
SHE	0.387837	1.47379	1.0854	2.00116	0.0129535	*
HECTD2	0.437367	1.54862	1.19217	2.01166	0.0010493	**
SEPT6	0.428232	1.53454	1.18036	1.99501	0.00138176	**
FRMD6	0.235904	1.26605	1.02133	1.56942	0.0313572	*
GYPC	0.535892	1.70897	1.2376	2.35988	0.00113543	**
PPP1R12B	0.260055	1.297	1.1182	1.5044	<0.001	***
SFRP4	0.116379	1.12342	1.00991	1.24969	0.032243	*
SOBP	0.271078	1.31138	1.09386	1.57215	0.00339605	**
TSPYL5	0.282769	1.3268	1.12715	1.56182	<0.001	***
CYBRD1	0.20748	1.23057	1.00959	1.49993	0.0399308	*
SVEP1	0.303537	1.35464	1.09897	1.66979	0.00445092	**
FGF2	0.31862	1.37523	1.1412	1.65726	<0.001	***
CAPN6	0.166881	1.18161	1.03937	1.34333	0.0107729	*
SYT11	0.471789	1.60286	1.24229	2.06809	<0.001	***
CGNL1	0.296699	1.34541	1.14276	1.58399	<0.001	***
PTGER3	0.302619	1.3534	1.15614	1.58431	<0.001	***
SESN3	0.412953	1.51127	1.14232	1.9994	0.00383127	**
ARHGAP24	0.309417	1.36263	1.02876	1.80484	0.0309492	*
CDH11	0.28084	1.32424	1.01962	1.71987	0.035235	*
TWIST1	0.238394	1.26921	1.09139	1.476	0.00196449	**
MITF	0.335716	1.39894	1.02525	1.90883	0.0342383	*
C1orf54	0.448541	1.56603	1.09774	2.23407	0.0133449	*
GNG11	0.448307	1.56566	1.18111	2.07541	0.00182426	**
FBXL7	0.413994	1.51285	1.20557	1.89845	<0.001	***
ZCCHC24	0.356246	1.42796	1.16271	1.75372	<0.001	***
MAN1C1	0.401483	1.49404	1.12651	1.98148	0.00532287	**
ADAMDEC1	-0.14034	0.869063	0.758128	0.996231	0.0439926	*
EML1	0.316641	1.37251	1.13583	1.65851	0.00104238	**
GIHCG	0.343917	1.41046	1.1205	1.77545	0.00340107	**
OLFML3	0.345657	1.41292	1.1103	1.79802	0.00494278	**
VAT1L	0.30961	1.36289	1.08042	1.71922	0.00898285	**
RECK	0.335328	1.3984	1.12383	1.74005	0.00264071	**
KCNE4	0.347271	1.4152	1.15483	1.73427	<0.001	***
ADGRL2	0.332364	1.39426	1.0651	1.82515	0.0155639	*
PDZRN3	0.251878	1.28644	1.10048	1.50382	0.00156746	**
PCDH18	0.387485	1.47327	1.07263	2.02355	0.0167117	*
GNAL	0.359036	1.43195	1.17303	1.74802	<0.001	***
VAMP1	0.301126	1.35138	1.00035	1.82559	0.0497364	*
IGKC	-0.240737	0.786049	0.672715	0.918476	0.00244168	**
MAP2	0.317419	1.37358	1.16862	1.61448	<0.001	***
LTBP1	0.339541	1.4043	1.14	1.72988	0.00141461	**
ACKR4	-0.186022	0.830255	0.716026	0.962708	0.0137698	*
ROR1	0.239612	1.27076	1.03728	1.55679	0.020705	*
LAMA2	0.431993	1.54032	1.1917	1.99094	<0.001	***
PRKD1	0.301491	1.35187	1.10665	1.65143	0.00315399	**
LTBP2	0.23556	1.26562	1.00466	1.59436	0.0455647	*
TMEM178A	0.311992	1.36614	1.13172	1.64912	0.00116117	**
LDB2	0.377355	1.45842	1.10639	1.92246	0.00742261	**
DACT1	0.224949	1.25226	1.05403	1.48777	0.010514	*
EMCN	0.517673	1.67812	1.27355	2.21121	<0.001	***
P<0.001 *** , P<0.01 ** , P<0.05 * .						***
