# Supplementary material for: Identification of Subtype-Specific Three-Gene Signature for Prognostic Prediction in Diffuse Type Gastric Cancer
Source: Front Oncol. 2019 Nov 12;9:1243. doi: 10.3389/fonc.2019.01243 (PMC6869510; doi:10.3389/fonc.2019.01243)
Supplement: Supplementary file 3 [file Table_3.XLSX]

## Sheet: Table S3
Table S3 Prognosis-related candidate genes picked out from DEGs in intestinal type
Gene	B	HR	Lower .95	Upper .95	P
KLK6	0.213714	1.23827	1.06346	1.44181	0.0059164	**
PCSK9	-0.296634	0.743316	0.558348	0.98956	0.0421688	*
DHCR7	0.457042	1.5794	1.00474	2.48271	0.0476505	*
DEPDC1	-0.373484	0.688332	0.485196	0.976514	0.0363351	*
SLC2A1	0.395723	1.48546	1.10913	1.98948	0.00793522	**
STIL	-0.482742	0.617089	0.4222	0.901938	0.0126686	*
PPL	0.395997	1.48586	1.06068	2.08149	0.0213084	*
CDCA3	-0.525711	0.591135	0.390269	0.895384	0.0130801	*
PDZK1IP1	-0.34706	0.706763	0.561351	0.889841	0.00314669	**
PLEKHS1	-0.319209	0.726723	0.597095	0.884494	0.00145054	**
P<0.001 *** , P<0.01 ** , P<0.05 * .
