# Supplementary material for: Identification of Subtype-Specific Three-Gene Signature for Prognostic Prediction in Diffuse Type Gastric Cancer
Source: Front Oncol. 2019 Nov 12;9:1243. doi: 10.3389/fonc.2019.01243 (PMC6869510; doi:10.3389/fonc.2019.01243)
Supplement: Supplementary file 4 [file Table_4.XLSX]

## Sheet: Sheet1
Table S4 The AIC calculatiion of candidate genes in diffuse type
GENE	Df	AIC
None		617.93
-TENT5C	1	618.07
-TUSC3	1	618.84
-COL4A5	1	620.19
-EMCN	1	624.16
-CCL11	1	626.36
