# Supplementary material for: Identification of Subtype-Specific Three-Gene Signature for Prognostic Prediction in Diffuse Type Gastric Cancer
Source: Front Oncol. 2019 Nov 12;9:1243. doi: 10.3389/fonc.2019.01243 (PMC6869510; doi:10.3389/fonc.2019.01243)
Supplement: Supplementary file 6 [file Table_6.XLSX]

## Sheet: intestinal
Table S6 The univariate and multivariate Cox regression analysis between 10 candidate genes and OS										***
Variate COX					Multivariate COX
	coef	HR	P		coef	HR	P
KLK6	0.213714	1.23827	0.0059164	**	0.281339	1.3249	0.000864583	***
PCSK9	-0.296634	0.743316	0.0421688	*
DHCR7	0.457042	1.5794	0.0476505	*	0.5743	1.77589	0.0180292	*
DEPDC1	-0.373484	0.688332	0.0363351	*
SLC2A1	0.395723	1.48546	0.00793522	**
STIL	-0.482742	0.617089	0.0126686	*
PPL	0.395997	1.48586	0.0213084	*
CDCA3	-0.525711	0.591135	0.0130801	*	-0.731236	0.481314	0.00185517	**
PDZK1IP1	-0.34706	0.706763	0.00314669	**	-0.297662	0.742552	0.0138286	*
PLEKHS1	-0.319209	0.726723	0.00145054	**	-0.292628	0.7463	0.00561841	**
P<0.001 *** , P<0.01 ** , P<0.05 * .
